# Supplementary material for: Interaction of the causal agent of apricot bud gall Acalitus phloeocoptes (Nalepa) with apricot: Implications in infested tissues
Source: PLoS One. 2021 Sep 2;16(9):e0250678. doi: 10.1371/journal.pone.0250678 (PMC8412328; doi:10.1371/journal.pone.0250678)
Supplement: S1 Data — (XLSX) [file pone.0250678.s002.xlsx]

## Sheet: Sheet1
Fig6A ZT content (ug/kg)
Sampling time Buds	2021-04-30	2021-05-30	2021-06-30	2021-07-30	2021-08-30	2021-09-30
CK	95.62	176.83	304.79	203.45	207.41	123.47
Injured bud	201.28	566.25	426.38	81.97	61.23	75.32
Fig6B IAA content (ug/kg)
Sampling time Buds	2021-04-30	2021-05-30	2021-06-30	2021-07-30	2021-08-30	2021-09-30
CK	28.75	32.14	41.89	28.59	27.56	21.86
Injured bud	11.93	25.03	20.08	5.22	4.91	5.12
Fig6C ABA content (ug/kg)
Sampling time Buds	2021-04-30	2021-05-30	2021-06-30	2021-07-30	2021-08-30	2021-09-30
CK	437.53	249.73	177.51	578.94	1124.35	1625.39
Injured bud	625.87	257.68	562.78	1823.76	2062.51	2183.98
Fig6D GA3 content (ug/kg)
Sampling time Buds	2021-04-30	2021-05-30	2021-06-30	2021-07-30	2021-08-30	2021-09-30
CK	27.21	36.77	49.24	24.31	18.98	18.27
Injured bud	19.89	50.04	33.45	8.32	4.67	6.22
